# Supplementary material for: Membrane Transporters and Carriers in Human Seminal Vesicles
Source: J Clin Med. 2022 Apr 15;11(8):2213. doi: 10.3390/jcm11082213 (PMC9029209; doi:10.3390/jcm11082213)
Supplement: Supplementary file 1 [file jcm-11-02213-s001.zip]

Archive with 1 entries (1 files):
- jcm-1613082-supplementary.pdf
